# Supplementary material for: Rhizosphere Microbiome Dynamics Associated with Root Rot in Polygonatum kingianum Coll
Source: Microorganisms. 2026 Jul 17;14(7):1568. doi: 10.3390/microorganisms14071568 (PMC13413765; doi:10.3390/microorganisms14071568)
Supplement: Supplementary file 1 [file microorganisms-14-01568-s001.zip]

Archive with 3 entries (3 files):
- Supplementary Materials.pdf
- Table S1.xls
- Table S2.xls
