# Supplementary material for: Rhizosphere Microbiome Dynamics Associated with Root Rot in Polygonatum kingianum Coll
Source: Microorganisms. 2026 Jul 17;14(7):1568. doi: 10.3390/microorganisms14071568 (PMC13413765; doi:10.3390/microorganisms14071568)
Supplement: Supplementary file 1 [file microorganisms-14-01568-s001.zip › Table S1.xls]

Soil physicochemical properties	unidentified_JG30.KF.AS9	unidentified_AD3	unidentified_Terriglobales	unidentified_Subgroup_2	unidentified_Gemmatimonadaceae	Acidothermus	HSB_OF53.F07	unidentified_Xanthobacteraceae	unidentified_Micropepsaceae	unidentified_Elsterales	unidentified_Eremiobacteria	Candidatus_Solibacter	Bradyrhizobium	unidentified_Gaiellales	Sphingomonas	Acidibacter	Burkholderia.Caballeronia.Paraburkholderia	Acidiferrimicrobium	Pseudolabrys	Klebsiella	unidentified_SC.I.84	unidentified_LWQ8	Rhodanobacter	unidentified_GAL15	unidentified_Vicinamibacterales	unidentified_Rokubacteriales	unidentified_Caulobacteraceae	Gemmatimonas	unidentified_RCP2.54	Bryobacter	Mucilaginibacter	unidentified_Acidimicrobiaceae	unidentified_Haliangiaceae	Flavobacterium	Anaerosinus	unidentified_KD4.96	Devosia	Edaphobacter	unidentified_Pedosphaeraceae	unidentified_Acetobacteraceae	Raoultella	FCPS473	unidentified_TK10	Candidatus_Koribacter	unidentified_JG30.KF.CM66	unidentified_Vicinamibacteraceae	MND1	Dokdonella	Nitrospira
WC	-0.343653251	0.0381836945304438	0.153766769865841	0.298245614035088	-0.275541796	0.155911223668324	0.591331269349845	0.512899896800826	-0.419205012	-0.537667699	0.333333333333333	0.147574819401445	0.0980392156862745	-0.244582043	-0.583075335	0.431595307903042	-0.450980392	0.384932920536636	-0.157976273	0.443985603823703	-0.186790506	-0.529685151	-0.135190918	0.526587576628113	0.603715170278638	-0.081611614	-0.447314288	-0.147574819	0.611971104231166	0.378740970072239	-0.422958505	0.308724873356482	-0.034055728	0.137325779787332	0.843326489294814	0.329375366557585	0.106405015455871	-0.133126935	-0.362229102	0.203302373581011	0.454310850424255	-0.452245801	0.219814241486068	-0.314049754	0.502579979360165	0.618163054695562	-0.162106372	0.273477812177503	-0.073271414
SOM	-0.785345717	-0.581011352	-0.256965944	0.244582043343653	-0.886480908	0.191017062110198	-0.386996904	0.690402476780186	0.433660357223152	0.120743034055728	0.651186790505676	0.91124871001032	0.830753353973168	-0.86996904	0.442724458204334	0.645327912534453	0.461300309597523	-0.273477812	0.53588029856861	-0.612287123	-0.956656347	0.448115702463924	0.568627450980392	-0.431595308	-0.498452012	-0.195248038	0.452479580288072	-0.86377709	0.0856553147574819	0.578947368421053	0.422958505466234	0.862158091146029	-0.73993808	0.311822447336648	-0.118086609	-0.753743002	0.595041639830889	0.729618163054696	0.415892672858617	0.727554179566563	-0.503872034	-0.712442015	-0.609907121	0.322314221575065	-0.446852425	-0.490196078	-0.969540656	0.909184726522188	-0.657378741
TN	-0.805985552	-0.595459236	-0.172342621	0.327141382868937	-0.836945304	-0.018585444	-0.428276574	0.651186790505676	0.411977339361995	0.0361197110423117	0.725490196078431	0.913312693498452	0.797729618163055	-0.940144479	0.409700722394221	0.697986670197264	0.494324045407637	-0.335397317	0.526587576628113	-0.524522527	-0.900928793	0.460505998384585	0.48813209494324	-0.424367635	-0.411764706	-0.152892644	0.420454769811063	-0.880288958	0.0154798761609907	0.558307533539732	0.410548964963557	0.752710477180186	-0.72755418	0.418172487322325	-0.040755555	-0.690758998	0.571281296573753	0.791537667698658	0.407636738906089	0.762641898864809	-0.384099174	-0.764068248	-0.628482972	0.320248104770097	-0.395252838	-0.364293086	-0.87971101	0.86171310629515	-0.599587203
TP	-0.655992086	-0.412190303	-0.145661235	0.353305973649591	-0.759297926	0.0124031024314916	-0.151859585	0.64462844315013	0.227390211244013	-0.18078522	0.653925968772488	0.830578955597283	0.759297925825875	-0.763430159	0.203512505289384	0.744186145889496	0.31611587116016	-0.140495943	0.351938031493574	-0.3178295	-0.719008648	0.251162824237705	0.332644805599907	-0.165891495	-0.149793468	-0.056359876	0.301964839710445	-0.776859919	0.34090927281978	0.5878102310135	0.276397663626306	0.570025915913968	-0.524793668	0.405168012762059	0.15900634202189	-0.592764937	0.373836608066184	0.500000266802345	0.23966954937633	0.628099508710383	-0.279586601	-0.794315352	-0.596074698	0.110651499482937	-0.237603433	-0.117768658	-0.789664188	0.737603699373707	-0.466942398
TK	0.845201238390093	0.492260061919505	0.0629514963880289	-0.347781218	0.789473684210526	-0.344863236	0.31062951496388	-0.717234262	-0.326277793	-0.079463364	-0.601651187	-0.882352941	-0.721362229	0.766769865841073	-0.323013416	-0.6071245	-0.318885449	0.104231166150671	-0.497676886	0.650490535834728	0.929824561403509	-0.325245268	-0.479876161	0.341765662478246	0.413828689370485	0.0888430226136397	-0.34917374	0.70485036119711	-0.211558308	-0.512899897	-0.334023465	-0.88177606	0.651186790505676	-0.205472407	0.0930062670969498	0.640165289234177	-0.524793668	-0.746130031	-0.256965944	-0.706914345	0.522457477987893	0.677336176996162	0.481940144478844	-0.256198484	0.327141382868937	0.405572755417957	0.856995467845753	-0.820433437	0.502579979360165
AN	-0.805985552	-0.626418989	-0.149638803	0.316821465428277	-0.853457172	0.16933404424904	-0.413828689	0.770897832817337	0.452245801104144	0.120743034055728	0.614035087719298	0.938080495356037	0.8328173374613	-0.907120743	0.450980392156863	0.687661423596713	0.463364293085655	-0.24251806	0.554465742449602	-0.609189549	-0.940144479	0.441920554503593	0.481940144478844	-0.433660357	-0.459236326	-0.196281096	0.443182054665714	-0.843137255	0.0939112487100103	0.578947368421053	0.406412451462665	0.844605171925092	-0.653250774	0.37687150092012	-0.086736182	-0.715539589	0.557851537341459	0.795665634674923	0.3890608875129	0.79360165118679	-0.495611837	-0.733092509	-0.609907121	0.302686111927866	-0.42621259	-0.434468524	-0.911719275	0.886480908152735	-0.640866873
AP	-0.667701061	-0.412403596	-0.145736609	0.35348879693409	-0.7648588	0.0227507877596645	-0.139535051	0.667701060875503	0.226990814238471	-0.179845177	0.632558899776792	0.835143122581124	0.76279161443672	-0.7648588	0.196382664963383	0.772492657112245	0.309044299073956	-0.118863192	0.355739590423845	-0.300413811	-0.716279931	0.231127321103864	0.331783344490768	-0.158738451	-0.13540068	-0.062079677	0.292291813557036	-0.77519473	0.361757540722022	0.59638314570459	0.268254826235155	0.567735567275264	-0.504393371	0.409514179673961	0.191534327986395	-0.581179215	0.378168700372024	0.485788697541001	0.234625604982568	0.634626085723775	-0.251292792	-0.812306536	-0.588114402	0.0988101529015821	-0.227390454	-0.107493669	-0.788004558	0.745220533887365	-0.476486361
AK	0.882444729162171	0.592112088317542	0.173783336993022	-0.277845215	0.830413789942704	-0.242068806	0.391272662930397	-0.734676862	-0.443532522	-0.144646011	-0.601477657	-0.908460199	-0.795032751	0.826251314805146	-0.415206895	-0.632502364	-0.420409989	0.22581427621249	-0.607514617	0.600226523555837	0.931353812028471	-0.398762807	-0.542162387	0.428956336001743	0.467237834190819	0.196880233973361	-0.457824671	0.760692331388617	-0.152970961	-0.598355801	-0.43275091	-0.880818107	0.649346121458956	-0.320676096	0.074816259956116	0.667381095575527	-0.645329656	-0.758611094	-0.399597613	-0.805438939	0.441970787943544	0.734015089517546	0.570259093845365	-0.35834286	0.404800707127458	0.430816176737192	0.879776951265711	-0.874119779	0.598355801023878
pH	-0.157350655	-0.164597067	-0.496896806	-0.330229336	-0.211181143	-0.064733516	-0.430643899	-0.158385857	0.228897711927955	0.196688319101597	0.0548656890125508	0.231885176203988	0.20289952917849	-0.150104244	0.41097506675439	-0.056965494	0.302278890408771	-0.414080672	0.204040041854331	-0.198343492	-0.214286748	0.356293271055279	0.403728654998015	-0.358364744	-0.395447042	-0.016580346	0.390674414185259	-0.177019487	-0.178054689	0.209110739255382	0.48858947449984	0.140860130417203	-0.262941227	0.263594876405722	-0.400437107	-0.389954699	0.223316541795552	0.0848865377175314	0.230849974524506	0.182195495588848	-0.258934063	-0.106680834	-0.376813411	0.286010976963213	-0.393376638	-0.309525302	-0.261005536	0.132505814973708	-0.193582714
[truncated: 1 more columns]
