# Supplementary material for: Rhizosphere Microbiome Dynamics Associated with Root Rot in Polygonatum kingianum Coll
Source: Microorganisms. 2026 Jul 17;14(7):1568. doi: 10.3390/microorganisms14071568 (PMC13413765; doi:10.3390/microorganisms14071568)
Supplement: Supplementary file 1 [file microorganisms-14-01568-s001.zip › Table S2.xls]

Soil physicochemical properties	Aspergillus	Varicosporellopsis	Archaeorhizomyces	Trechisporales_gen_Incertae_sedis	Fusarium	Agaricales_gen_Incertae_sedis	Saccharomycetales_gen_Incertae_sedis	Meyerozyma	Saitozyma	Penicillium	Penicillifer	Sphaerobolus	Talaromyces	Chaetomiaceae_gen_Incertae_sedis	Scutellinia	Rozellomycota_gen_Incertae_sedis	Fungi_gen_Incertae_sedis	Chaetothyriales_gen_Incertae_sedis	Seiridium	Chaetomella	Mortierella	Cyberlindnera	Thielavia	Hydnodontaceae_gen_Incertae_sedis	Conocybe	Trechispora	Fusicolla	Hypocreales_gen_Incertae_sedis	Cephalotrichum	Ilyonectria	Brunneochlamydosporium	Oidiodendron	Allobotryotrichum	Clonostachys	Arxotrichum	Agaricomycetes_gen_Incertae_sedis	Ascomycota_gen_Incertae_sedis	Hyaloscyphaceae_gen_Incertae_sedis	Tolypocladium	Umbelopsis	Staphylotrichum	Coniochaeta	Tuber	Thelephora	Acrophialophora	Cladophialophora	Mortierellaceae_gen_Incertae_sedis	Ceratobasidiaceae_gen_Incertae_sedis	Chrysanthotrichum
WC	-0.560371517	0.92497208256057	0.296181630546956	-0.559463451	-0.168214654	0.843137254901961	0.615306383257725	-0.282359266	-0.009287926	-0.836945304	0.734753813992165	-0.225690232	-0.409700722	-0.318885449	0.836282366733646	0.902992776057791	-0.318885449	-0.754385965	0.619514796033075	-0.176319131	0.0773993808049536	0.843479404494049	-0.664552651	-0.151052889	0.464294943359268	-0.512899897	-0.277119201	0.752321981424149	0.295302052775766	0.820433436532508	-0.128643573	0.359318581699183	-0.712293911	-0.079463364	-0.423006145	-0.628482972	0.552115583075335	0.0546955624355005	0.634674922600619	0.147651026387883	-0.307774665	-0.872033024	0.572755417956656	0.341589267285862	0.0753353973168215	-0.853457172	0.492260061919505	-0.10629515	-0.428254452
SOM	-0.653250774	0.0531832877233248	0.892672858617131	0.32368218144482	-0.921568627	-0.069143447	-0.174767695	-0.776754357	0.61609907120743	-0.510835913	-0.290117386	0.592841804580202	-0.143446852	-0.851393189	-0.102644477	0.415892672858617	0.176470588235294	0.360165118679051	-0.193082111	-0.636972716	0.585139318885449	-0.076205441	-0.520023076	0.621231600970256	0.295270716788029	-0.688338493	-0.95175396	-0.029927761	0.841507597944926	0.486068111455108	0.500753080728514	0.817759530763658	-0.521519414	-0.428276574	-0.883305024	-0.040247678	0.663570691434468	0.787409700722394	0.614035087719298	0.74961290320002	-0.896380758	-0.455108359	0.667698658410733	-0.492260062	-0.5500516	-0.434468524	0.688338493292054	0.426212590299278	-0.805526232
TN	-0.777089783	0.14912176753795	0.847265221878225	0.220269343922513	-0.927760578	0.0196078431372549	-0.102378709	-0.87478097	0.686274509803922	-0.506707946	-0.291168536	0.507533056744435	-0.034055728	-0.902992776	-0.104805413	0.409700722394221	0.147574819401445	0.368421052631579	-0.297367102	-0.649680401	0.574819401444788	-0.022966023	-0.517189163	0.514856326831514	0.263969934089652	-0.560371517	-0.909200075	0.0897832817337461	0.852865369205533	0.42827657378741	0.553911581867422	0.871450813086525	-0.551587134	-0.411764706	-0.86838793	-0.050567595	0.715170278637771	0.731682146542828	0.708978328173375	0.765100773100847	-0.865292408	-0.496388029	0.523219814241486	-0.463364293	-0.640866873	-0.417956656	0.628482972136223	0.581011351909185	-0.831584043
TP	-0.730372291	0.257840188499498	0.669421844809751	0.0652174262489036	-0.758264867	0.207644738899321	0.0993789352364245	-0.657030505	0.398760543358895	-0.612603633	0.0263059102167935	0.267540990673782	-0.321281163	-0.764463218	0.105995323859634	0.578512705391142	-0.004132234	0.159090993982564	0.0583979406149396	-0.618549856	0.613636691075605	0.181305614275042	-0.504248725	0.274731874751381	0.153532361192246	-0.536157311	-0.745462693	0.298553878317929	0.70025849144463	0.6074383406607	0.36717277285151	0.653230061391891	-0.701613347	-0.198347213	-0.726360022	-0.121900891	0.612603632673121	0.55578542053649	0.579545763793627	0.701292083313921	-0.696061462	-0.570248238	0.599173873440826	-0.256198484	-0.481405216	-0.516529201	0.858471532464356	0.494834974789924	-0.724135169
TK	0.514963880288958	-0.105323766	-0.872033024	-0.238883655	0.91124871001032	-0.013415893	0.16856292516136	0.76183726405176	-0.640866873	0.484004127966976	0.113524194436558	-0.471897757	0.320949432404541	0.73374613003096	-0.002160936	-0.486068111	-0.067079463	-0.302373581	0.057821380963087	0.636972715803936	-0.496388029	0.0793371717098362	0.525690902888159	-0.534003876	-0.25353634	0.698658410732714	0.853153495477229	-0.013415893	-0.767165822	-0.55624355	-0.364667318	-0.784718742	0.489378058430216	0.469556243550052	0.84068475711446	0.108359133126935	-0.659442724	-0.799793602	-0.620227038	-0.633970141	0.809333377749559	0.440660474716202	-0.789473684	0.413828689370485	0.446852425180599	0.479876160990712	-0.653250774	-0.382868937	0.747745869408767
AN	-0.69246646	0.0427551920913003	0.892672858617131	0.261634478931436	-0.944272446	-0.02373581	-0.145812101	-0.85560185	0.653250773993808	-0.512899897	-0.319549584	0.560446077553961	-0.141382869	-0.86996904	-0.185840526	0.374613003095975	0.131062951496388	0.384932920536636	-0.266391362	-0.640149637	0.521155830753354	-0.078293262	-0.495934814	0.571235222125047	0.184674617920428	-0.581011352	-0.939299165	-0.011351909	0.881776059687076	0.43859649122807	0.500753080728514	0.836344974644651	-0.490414876	-0.554179567	-0.86199489	-0.098039216	0.73374613003096	0.801857585139319	0.618163054695562	0.754775526500296	-0.892235644	-0.469556244	0.60577915376677	-0.477812178	-0.630546956	-0.411764706	0.651186790505676	0.589267285861713	-0.832716991
AP	-0.727649453	0.272595597717605	0.668734653848994	0.042465049712901	-0.762791614	0.233592012009077	0.112894888261127	-0.659504814	0.375194249377411	-0.635659679	0.0357945507229319	0.261731001769374	-0.355555983	-0.767959579	0.119035908101838	0.58914799489015	-0.025839824	0.133333493580402	0.074974186935258	-0.618869934	0.61705500517442	0.200741736192706	-0.516572474	0.264220006223302	0.165629059075477	-0.557106613	-0.748447218	0.305943520153481	0.701137913684206	0.628424527882826	0.347131198776905	0.64736332443409	-0.702495621	-0.238759977	-0.729937367	-0.156072539	0.639794050591233	0.540569125136049	0.573644100287777	0.695967280102464	-0.703686852	-0.591215181	0.607752668412996	-0.253230279	-0.471318396	-0.539535532	0.849613424210005	0.495091034302424	-0.732452826
AK	0.606680751298993	-0.110410339	-0.906378961	-0.287805424	0.930313193244081	-0.012487425	0.1470310320475	0.824075441909201	-0.701377061	0.468278452975209	0.162700351569516	-0.53682018	0.261195314881728	0.799195226411023	0.0452142690095974	-0.476603403	-0.157133436	-0.346526055	0.129623941340333	0.594245368136882	-0.525512486	0.090000448756819	0.576521528311897	-0.585664329	-0.340348363	0.687849016481362	0.877554024154431	-0.002081238	-0.811581223	-0.517187536	-0.485642139	-0.848021689	0.464718218356987	0.489090828662996	0.873498480146259	0.0260154696097338	-0.681605304	-0.859551116	-0.651427359	-0.694451156	0.844312495323425	0.453709789993758	-0.756529856	0.467237834190819	0.558812287217083	0.431856795521581	-0.648305503	-0.458912884	0.751140679119386
pH	0.0217392352691239	-0.270927765	0.199793924140044	0.475103990065662	-0.143893033	-0.220497958	-0.160788468	-0.073748638	0.328158932395823	0.368531797895624	-0.215101573	0.288135558709815	0.13354101665319	-0.050724882	-0.143607328	-0.108696176	0.482403982638654	0.433749503702996	-0.010875231	-0.062142656	0.538304873330687	-0.30629347	-0.021320459	0.314783132788708	0.0586098641540386	-0.073499319	-0.088495875	-0.122153798	0.15121749294788	-0.146998638	0.3604692043569	0.206629382	0.00104004286729025	0.541410478369134	-0.174217798	0.631473024484075	-0.111801781	0.168737873755581	0.103520167948209	0.286381073973211	-0.081081125	0.363355789498214	0.0403728654998015	-0.293997277	-0.168737874	0.267082033306379	0.179089890550402	0.0300208487049806	-0.080689529
[truncated: 1 more columns]
